# Supplementary material for: A Serum Biomarker Panel of exomiR-451a, exomiR-25-3p and Soluble TWEAK for Early Diagnosis of Rheumatoid Arthritis
Source: Front Immunol. 2021 Nov 15;12:790880. doi: 10.3389/fimmu.2021.790880 (PMC8636106; doi:10.3389/fimmu.2021.790880)
Supplement: Supplementary file 2 [file Table_1.xlsx]

## Sheet: Pilot_Study_Raw_data
	Pacient 1	Pacient 2	Pacient 3	Pacient 4	Pacient 5	Pacient 6	Pacient 7	Pacient 8	Calibrator
miRNA #	Control	Control	Control	Control	ERA	ERA	ERA	ERA
hsa-miR-652-3p	29.1548	30.0145	29.9219	30.069	28.5182	28.7851	28.9818	29.0957	28.8773
hsa-miR-502-3p	34.0798	34.7097	34.6067	33.7764	32.2848	33.2127	33.5753	33.6785	34.7458
UniSP3	17.7945	17.7441	18.0528	18.0172	17.0981	17.9575	17.6041	18.5621	19.5635
hsa-miR-339-3p	32.5687	34.3018	33.2971	33.009	31.5861	32.6479	32.3797	33.1853	33.257
hsa-miR-221-3p	27.0746	27.8334	27.8179	28.3894	26.404	27.123	27.4015	27.2908	27.3362
hsa-miR-409-3p	31.7304	33.5941	31.4561	32.5794	32.7375	32.1903	32.9307	31.056	31.7934
hsa-let-7f-5p	29.8753	31.0777	31.2225	32.3025	29.955	30.3101	28.7602	29.5487	31.4468
hsa-miR-154-5p	32.1698	35.1853	32.856	34.5555	33.2913	33.0476	33.8534	32.0585	32.9198
hsa-miR-27b-3p	26.5135	27.858	27.3487	28.4358	25.7875	27.0313	26.167	27.1413	26.9429
hsa-miR-155-5p	32.4087	34.788	33.2736	33.8915	32.0865	33.5818	32.5066	33.4115	33.8486
hsa-miR-374b-5p	28.8037	29.8825	29.946	30.1769	28.5656	29.2496	28.7223	29.0631	28.6258
hsa-miR-140-3p	28.9893	30.9742	30.4129	30.6111	28.4192	29.6047	29.1939	29.2291	29.5066
hsa-miR-93-5p	27.4969	28.5003	28.4328	28.8116	26.8199	27.2652	27.1959	27.2293	27.5166
hsa-miR-92b-3p	35.3288	35.7788	35.3784	34.8005	34.295	34.3515	34.468	35.6939	34.3135
hsa-miR-200a-3p	36.7933	35.9774	37.506	36.7669	36.1925	37.8561	None	37.2961	38.0917
hsa-miR-505-3p	32.1399	33.3532	32.609	33.039	30.7631	32.5838	31.6332	32.6783	32.132
UniSp2	18.3043	18.8532	18.7453	18.6086	17.4886	18.5517	18.3324	18.818	18.1785
hsa-miR-23b-3p	26.2846	27.1615	26.9032	27.5122	25.7798	26.5438	26.1254	26.8064	26.3712
hsa-miR-484	29.0017	29.1108	29.3584	29.9262	28.1376	28.9222	28.5701	29.2462	29.3531
hsa-miR-141-3p	34.229	35.0433	35.9102	34.3224	30.6357	34.2929	32.8762	36.0141	33.1946
hsa-miR-181a-5p	29.0818	29.7632	29.3215	30.2407	28.731	28.7195	28.7363	29.8499	28.3694
hsa-miR-361-5p	30.4684	32.093	31.2171	31.4855	29.4974	30.534	30.2137	30.6574	30.2332
hsa-miR-106a-5p	26.9194	27.7887	27.5099	28.0317	25.9482	26.5078	26.375	26.6414	26.5688
hsa-miR-27a-3p	26.2094	27.4292	26.6037	27.585	24.5186	26.22	25.4219	26.0478	25.925
hsa-miR-145-5p	30.5256	31.2741	30.9727	30.6123	28.7769	29.4055	28.8513	29.3362	29.3932
hsa-miR-1-3p	35.5509	35.4511	35.8326	34.873	33.2615	35.2576	36.053	36.5575	34.8613
UniSP3	17.7769	17.8111	18.099	18.0223	17.0811	18.1005	17.6514	18.591	19.4999
hsa-miR-382-5p	32.1852	35.2722	32.9718	33.8113	33.3574	33.1404	33.1052	31.6515	32.5572
hsa-miR-486-5p	27.6678	29.2823	28.9656	29.1402	27.2335	26.9742	27.6478	27.1677	27.4553
hsa-miR-32-5p	31.236	31.6879	31.7883	32.6158	28.836	31.2145	31.2817	31.2064	31.2259
hsa-miR-26a-5p	26.5197	27.3536	26.9745	27.5527	25.641	26.2453	26.516	26.6019	25.9907
hsa-miR-133b	33.8806	35.048	35.6477	33.9278	32.8594	33.4503	33.6437	35.9161	33.4712
hsa-miR-143-3p	31.1177	32.3404	31.9241	31.8194	29.3303	30.1277	29.2012	29.5046	29.4757
hsa-let-7d-5p	28.055	29.3635	28.7997	29.4275	27.6621	28.348	28.0006	27.8348	28.3875
hsa-miR-30a-5p	29.7457	31.8585	31.1597	31.9624	30.0303	31.681	30.4782	32.2324	31.6863
hsa-miR-133a-3p	33.0708	34.1114	35.1455	33.4669	31.4964	32.8488	32.4763	34.6881	32.3645
hsa-miR-222-3p	29.6678	30.9261	31.0524	30.7754	29.2672	30.0813	29.8271	30.3138	29.9216
hsa-miR-20b-5p	33.9712	36.8343	35.4749	35.8294	33.0142	34.1416	34.3308	33.4723	35.9863
hsa-miR-342-3p	29.5094	30.4246	30.5932	30.0081	29.5151	30.0028	29.1204	30.6511	29.6156
hsa-miR-106b-5p	28.4454	29.4091	29.2191	29.7561	27.3115	27.8316	27.7921	27.8192	27.82
UniSp4	25.3615	25.8997	25.8883	25.7442	24.3355	25.5769	25.2121	25.8829	25.2989
hsa-miR-328-3p	31.1604	31.8978	31.7354	31.9261	30.0388	31.3574	30.8251	31.3469	30.335
hsa-miR-324-5p	31.2727	32.1501	32.0657	32.1728	30.5679	31.1816	31.0331	31.7177	30.6572
hsa-miR-532-3p	33.0542	34.4021	33.7489	35.0698	32.0677	33.353	33.2885	33.0931	33.403
hsa-miR-185-5p	27.8829	28.4003	28.6881	28.8066	26.6962	27.121	26.8405	27.0301	27.3367
hsa-miR-15a-5p	26.8862	28.0997	27.9258	28.5856	25.5653	26.8081	26.2049	26.4876	26.8239
hsa-let-7e-5p	30.3504	30.7636	30.0634	30.995	28.9005	29.5803	29.3428	29.9194	29.4045
hsa-miR-532-5p	34.7038	35.1463	34.3894	34.1888	32.4601	33.232	32.4373	33.2683	32.091
hsa-miR-139-5p	30.7358	31.6125	31.2651	31.174	30.1463	30.9456	30.5018	30.9048	30.4948
hsa-miR-194-5p	31.9598	32.9206	32.5596	33.9784	31.5042	31.7333	31.8722	30.7886	31.671
UniSP3	17.7149	17.79	18.1367	17.9335	17.0785	17.84	17.4585	18.5578	18.867
hsa-miR-660-5p	31.8473	33.0653	34.8087	34.4941	31.3749	31.9642	32.0514	31.6556	31.7693
hsa-miR-451a	22.7672	24.8576	24.6892	25.1621	22.3715	21.9563	22.4463	21.4532	22.0842
hsa-miR-574-3p	32.8353	33.9432	34.0501	33.9183	32.3673	33.455	32.7173	32.9619	33.5704
hsa-let-7a-5p	26.2199	27.386	27.0196	27.517	25.7751	26.3378	25.8629	26.4282	26.5632
hsa-miR-320c	30.1438	31.2641	30.7075	30.9918	29.1704	30.2127	30.0569	29.9357	29.9327
hsa-miR-128-3p	31.8953	33.045	32.4797	32.5765	31.717	32.0811	31.6803	32.3769	31.9054
hsa-miR-130a-3p	27.6654	28.7072	28.2447	28.6317	26.6788	28.0186	27.776	27.6219	27.5041
hsa-miR-125a-5p	30.058	30.9488	30.0488	30.83	29.2313	29.3864	29.5973	30.6107	29.6307
hsa-miR-28-5p	30.9016	31.9128	31.4735	32.1992	30.1365	30.5679	30.3005	30.1864	30.5857
hsa-miR-485-3p	32.5074	34.9818	32.3319	33.1279	32.7361	32.714	33.6155	31.9759	32.3
hsa-miR-497-5p	32.9304	35.9134	34.1908	33.9482	32.8158	33.4528	32.5155	35.2311	34.4121
hsa-let-7b-3p	34.4051	34.5502	34.4323	35.2029	33.3159	34.2728	33.1451	36.9165	34.4909
hsa-miR-425-3p	32.1468	33.6962	32.0652	32.3488	31.0623	31.8588	31.5249	32.0701	31.4951
UniSp5	32.7675	32.7907	32.6705	32.6751	32.0155	32.9231	32.4378	33.5135	31.7009
hsa-miR-132-3p	33.7801	34.41	34.7235	35.1074	32.645	33.8109	33.7965	33.9936	33.3911
hsa-miR-25-3p	28.2177	29.2288	28.9294	29.4556	27.2889	27.5539	27.5964	27.4542	27.0022
hsa-let-7c-5p	28.2174	29.0808	28.6249	29.2707	27.659	28.0012	27.7174	28.135	28.2983
hsa-miR-375	37.2113	37.6016	36.9782	38.3966	34.8871	37.3344	35.7841	38.7027	34.6856
hsa-miR-18a-5p	29.9542	30.7265	30.2278	30.4765	28.7255	29.2839	28.8673	29.3582	29.2543
hsa-miR-33a-5p	29.8968	30.3305	30.4131	31.4085	28.8328	30.1696	29.5737	30.9073	30.3005
hsa-miR-29b-3p	29.6437	31.3613	30.9151	31.7033	28.7531	30.3816	29.4261	30.9011	31.2991
hsa-miR-16-5p	24.9284	26.1707	25.711	26.4151	23.9792	24.1282	24.372	23.8267	23.962
hsa-miR-136-5p	32.1076	32.4456	31.2139	32.2265	31.1469	31.9249	32.0638	32.7729	31.486
hsa-let-7b-5p	28.0814	28.8483	28.4051	28.8706	27.1658	27.5297	27.1548	27.8464	27.7588
hsa-miR-1260a	25.7049	26.6843	26.8313	26.1682	24.8039	26.6658	26.3167	27.4692	27.6338
hsa-miR-152-3p	30.7972	31.4842	31.0471	31.4923	29.2671	30.5045	29.8302	30.4951	30.6904
UniSP3	17.8805	17.9215	18.1254	18.0284	17.2795	17.9645	17.8298	18.6087	19.7494
hsa-miR-30c-5p	28.7099	29.3547	28.9544	29.599	27.7431	28.5932	28.0284	28.828	27.7109
hsa-miR-15b-3p	32.5168	32.7326	32.6353	32.7761	31.5193	31.5205	31.6032	31.5079	30.9226
hsa-miR-197-3p	31.2848	31.818	31.669	31.843	30.139	30.8538	30.7494	30.8139	30.887
hsa-miR-142-5p	26.8145	27.9107	27.9479	28.4092	25.929	26.9909	26.6337	27.7997	26.9503
hsa-miR-99b-5p	33.1156	32.8271	32.1907	32.3497	31.3135	31.2933	31.1573	32.314	31.4379
hsa-miR-100-5p	33.9112	34.4006	36.561	34.2777	30.9247	36.0743	35.0041	35.3339	33.5096
hsa-miR-30e-5p	28.8717	29.982	29.6925	30.1975	28.2684	28.9087	28.7102	28.1074	28.6947
hsa-miR-326	30.5333	30.891	30.8938	31.0871	29.273	30.4234	29.9575	31.0191	29.9069
hsa-miR-146a-5p	28.0648	29.0828	28.8617	29.7649	27.7279	28.0818	27.7535	27.7726	27.2652
hsa-miR-362-3p	34.1301	36.7968	34.203	35.7965	33.2137	34.8124	34.1652	36.4662	35.5815
cel-miR-39-3p	25.4949	25.677	25.884	25.7214	25.0654	25.8301	25.6893	26.7864	25.3189
hsa-miR-421	34.03	34.1551	36.1229	35.2859	33.4994	34.2426	34.4706	34.2188	None
hsa-miR-424-5p	30.9377	31.6891	33.1289	32.97	29.947	31.6811	30.7499	31.0957	29.9864
hsa-miR-223-5p	33.5201	36.8932	34.1981	35.415	32.2195	32.8881	32.7637	33.268	33.5616
UniSp6	19.0365	19.1411	19.4805	19.1813	18.4737	19.3354	19.1585	20.1571	18.9398
hsa-miR-146b-5p	31.063	32.0599	31.1901	32.4385	30.1588	30.8032	30.1752	31.3961	31.6992
hsa-miR-107	26.7556	27.429	26.9425	27.5548	25.6625	26.3554	26.793	26.4852	26.431
hsa-miR-205-5p	34.7129	36.4197	36.8664	None	33.3188	37.7969	37.537	36.0452	33.7162
hsa-miR-148b-3p	29.4938	30.0476	29.8594	30.5612	28.336	29.1814	28.5826	29.3105	29.0826
hsa-miR-339-5p	30.1707	30.7974	30.3391	30.9656	28.4402	29.6076	28.6829	30.3185	29.7486
hsa-miR-20a-5p	26.5345	27.3691	27.2749	27.598	25.7564	26.253	26.054	26.34	25.7818
BlankSpot	40	40	40	40	40	40	40	40	40
hsa-miR-17-5p	27.3398	28.1507	27.8319	28.4267	26.5081	26.9299	26.4068	27.0224	26.6559
UniSP3	17.9149	17.9013	18.1067	18.1395	17.381	17.9505	17.7833	18.6079	26.6559
hsa-miR-30d-5p	28.2415	28.9417	28.6164	29.0742	27.5402	28.1223	27.5431	28.3127	27.4138
hsa-miR-378a-3p	33.2224	34.3741	35.438	34.419	32.5906	33.1013	32.4651	32.8781	32.6739
hsa-miR-186-5p	32.4352	33.2013	32.4734	32.5483	31.3451	31.7875	31.6888	32.2026	32.3238
hsa-miR-425-5p	28.9803	29.7832	29.1233	29.5421	27.8272	27.8752	28.1098	28.5552	27.6152
hsa-let-7i-5p	28.3919	29.1852	28.7712	29.2897	27.5622	27.8321	27.5338	27.4288	27.4075
hsa-miR-454-3p	32.8997	32.8171	33.6891	33.3385	31.4502	31.8635	31.7456	31.6286	30.8676
hsa-miR-26b-5p	29.2608	28.9619	28.6616	29.2596	27.1729	27.709	27.5973	28.0348	27.8291
hsa-miR-874-3p	34.1847	34.755	35.1525	34.2975	33.0659	34.4871	34.1352	35.8343	33.5394
hsa-miR-34a-5p	36.2924	34.2253	38.0511	36.9562	33.7368	34.4454	33.5393	35.548	33.0773
hsa-miR-193a-5p	35.0407	35.8635	35.1068	35.021	32.3418	35.9427	35.2955	34.6493	33.2918
hsa-miR-320b	30.8516	31.1335	30.5855	30.6551	29.0744	30.0165	29.8555	30.3557	30.461
hsa-miR-885-5p	37.1726	35.6751	36.7928	36.558	37.1764	37.5233	36.7527	None	None
hsa-miR-590-5p	32.6518	32.8394	32.7161	33.2822	31.2355	31.8098	31.3444	31.8743	31.8779
hsa-miR-127-3p	35.0361	35.1692	34.8265	35.0022	34.83	33.198	33.5723	33.3096	33.2886
hsa-miR-191-5p	27.1215	27.7268	27.3388	27.6778	26.241	26.623	26.5673	26.8515	26.6563
hsa-miR-208a-3p	None	None	None	None	None	None	None	None	None
hsa-miR-99a-5p	31.1593	32.7724	32.2464	32.153	30.8888	32.3104	31.0224	33.4559	31.4147
hsa-miR-16-2-3p	32.5049	34.3592	33.8897	33.8572	31.2769	31.918	32.2483	31.4773	31.7168
hsa-miR-301a-3p	31.7783	32.3323	32.1883	33.1499	30.5225	31.4854	30.8993	31.5604	32.2961
hsa-miR-140-5p	31.0773	32.5766	31.9768	32.3723	30.0285	31.0053	31.0294	31.0118	30.1869
hsa-miR-151a-5p	28.4584	29.4324	28.7574	29.2559	27.6432	28.0406	27.829	28.5441	27.8211
hsa-miR-130b-3p	31.6251	31.4923	32.113	32.5996	29.9322	31.399	31.6985	31.7455	30.6988
hsa-miR-122-5p	31.2418	34.4409	33.5514	33.9467	32.9466	32.1817	32.9744	35.5318	32.2769
UniSP3	17.9387	17.9607	18.107	18.0956	17.2606	17.9801	17.7815	18.688	19.4504
hsa-miR-423-5p	29.2858	30.3276	29.8775	30.5873	28.9226	29.1679	29.2905	29.2844	29.4185
hsa-miR-629-5p	34.6755	35.7347	39.6299	36.9271	32.8385	35.1539	34.2157	35.0129	34.9665
hsa-miR-101-3p	27.7565	29.6065	29.0791	29.5908	25.8575	28.1519	27.2476	27.9498	27.459
hsa-miR-200c-3p	35.7206	34.993	34.5551	34.8995	30.9374	33.2469	33.6983	34.1563	32.863
hsa-miR-365a-3p	34.0914	36.3669	35.0984	37.4645	34.7547	36.4992	34.5073	34.6549	33.5297
hsa-miR-501-3p	34.2994	34.9371	35.4887	35.8519	35.8431	35.0061	35.2767	35.1169	33.1385
hsa-miR-23a-3p	25.7092	26.3475	26.3623	26.9137	24.9494	25.7746	25.4822	26.095	25.0683
hsa-miR-423-3p	29.46	30.208	29.6939	30.0442	28.8484	28.8887	28.9174	29.5726	28.559
hsa-miR-215-5p	33.5814	36.5457	35.3379	35.0522	32.8959	33.5409	33.4572	32.7683	33.1765
hsa-miR-376a-3p	30.7696	32.0587	30.2235	31.6761	31.1899	30.8943	31.2625	30.0216	30.09
hsa-miR-320a	28.5484	29.3503	28.7603	29.0749	27.511	27.9409	28.0539	28.3328	27.7324
hsa-miR-22-5p	31.9966	33.3472	32.9542	33.8253	31.7807	32.288	31.9169	32.1239	31.8032
hsa-miR-338-3p	31.7282	32.98	32.1397	33.0086	29.6346	31.2764	30.4877	30.6944	30.4778
hsa-miR-2110	35.2305	34.9614	33.9928	34.826	32.4566	33.3582	33.0205	33.0548	33.853
hsa-miR-223-3p	23.9525	24.3528	24.0945	24.317	21.9635	23.252	23.0451	23.1896	22.8299
hsa-miR-376c-3p	30.5478	31.8675	30.21	31.3664	31.0528	30.4202	30.8883	29.9196	29.6082
hsa-miR-103a-3p	26.4071	26.883	26.5155	27.0439	25.3255	25.6833	25.4886	25.8102	25.6583
hsa-miR-93-3p	34.148	35.1875	34.2443	34.7009	33.0785	33.6723	33.0906	33.6024	34.4334
hsa-miR-331-3p	30.4748	30.9007	30.3881	31.1984	29.6757	30.1464	29.5607	30.7058	30.3948
hsa-miR-144-5p	32.0735	32.7207	32.5258	32.6522	30.4648	31.1533	30.669	29.8471	30.9334
hsa-miR-142-3p	25.0919	26.0191	25.2083	26.2938	23.6554	24.7214	24.1658	24.5683	24.2552
hsa-miR-210-3p	33.3725	34.0183	33.0957	33.2338	31.774	32.5889	32.421	32.6301	31.9613
hsa-let-7d-3p	30.8005	31.9677	31.503	31.9514	30.4779	31.2257	31.1616	31.6168	30.3833
hsa-miR-199a-5p	28.0945	29.3135	28.6552	29.5343	27.0885	27.9436	27.974	28.3882	28.4653
hsa-miR-126-5p	27.1753	28.7381	28.1113	28.5198	26.53	28.1092	27.2848	28.5955	28.0365
hsa-miR-766-3p	31.6575	32.4377	31.9223	32.5538	30.7376	31.5252	31.4856	32.0033	31.2694
hsa-miR-19a-3p	26.6846	27.5378	27.1272	27.8091	25.2847	26.1623	25.807	26.1217	25.6735
hsa-miR-584-5p	33.2669	33.5322	32.8102	34.3214	31.6503	32.1756	32.6576	33.2856	32.1508
hsa-miR-144-3p	28.7006	28.447	29.1439	29.5703	26.5134	27.5459	27.3067	27.3213	27.5561
hsa-miR-92a-3p	26.6448	27.5049	27.1196	27.5507	25.9412	26.1923	26.2045	26.4938	26.1496
hsa-miR-126-3p	25.1894	26.3328	25.8114	26.0479	24.5852	25.3702	24.695	25.155	24.4636
hsa-miR-363-3p	32.2057	33.0907	32.8608	33.5663	30.8421	31.3019	31.2303	31.0156	31.9178
hsa-miR-148a-3p	30.5639	31.1912	30.7648	31.5439	28.6613	29.9633	29.6357	29.4371	29.4628
hsa-miR-374a-5p	28.9755	29.773	29.4616	29.9557	27.9976	28.7041	28.3033	28.5481	28.3048
hsa-miR-10b-5p	30.932	32.2213	31.8594	31.4131	30.6502	31.3877	30.5755	32.8584	31.2152
hsa-miR-483-5p	35.9036	37.3983	36.3397	35.4924	34.93	37.9893	38.1566	39.1985	39.4061
hsa-miR-195-5p	35.4179	35.6097	36.104	37.3	34.1513	36.0607	33.7267	35.2049	36.5189
hsa-miR-7-1-3p	34.9357	35.9817	36.785	36.3787	33.9219	34.8138	33.5173	35.197	36.7684
hsa-miR-125b-5p	30.379	31.0667	31.349	31.4216	28.981	31.1332	29.6725	32.9201	30.6036
hsa-miR-877-5p	34.9474	35.7491	34.8294	35.3839	33.3374	34.1914	34.7386	35.0422	36.1489
hsa-miR-192-5p	33.5158	33.8507	34.0736	35.0111	32.1949	32.8609	32.2472	32.5258	32.6184
hsa-miR-151a-3p	30.0567	30.4488	30.2976	30.743	29.26	29.7231	29.3348	30.0407	28.9585
hsa-miR-18b-5p	30.6101	31.6425	31.3567	31.7827	29.3354	30.1695	30.2776	30.3858	30.8701
hsa-miR-28-3p	30.7613	31.5466	31.078	31.7122	30.3757	30.5705	30.5628	30.6384	31.219
hsa-miR-335-5p	30.9397	32.131	31.4484	32.6554	30.6123	31.8646	31.0574	31.568	31.2114
hsa-miR-324-3p	30.2955	31.9242	31.8248	32.6829	31.1056	30.8652	31.2493	31.3747	32.2255
hsa-miR-320d	30.6472	31.5424	31.2556	31.6679	29.7998	30.7483	30.4168	31.2741	30.9503
hsa-miR-136-3p	33.7563	34.4585	33.7933	34.7369	32.6907	33.3574	34.0824	34.6802	34.7509
hsa-let-7g-5p	28.0639	28.9373	28.6747	29.2324	27.6653	27.9877	27.4849	27.8087	27.726
hsa-miR-15b-5p	26.8285	28.1175	27.5322	28.2789	26.1564	26.8464	26.5156	26.7951	26.5757
hsa-miR-22-3p	27.3956	27.9133	27.3446	28.1467	26.3942	26.5673	26.7407	26.5849	27.0193
hsa-miR-106b-3p	33.9379	34.1799	33.9253	35.5849	33.836	33.9858	33.6617	34.5625	34.8974
hsa-miR-199a-3p	27.6966	28.2853	28.2032	28.4	26.2328	27.3619	27.0989	27.7154	27.2451
hsa-miR-29c-3p	28.2024	29.6302	29.0334	29.3889	26.9745	28.0882	27.7601	28.5564	28.0337
hsa-miR-19b-3p	26.4419	27.1457	27.1688	27.5446	25.6022	25.7883	25.6655	25.8031	25.637
hsa-miR-335-3p	32.2986	34.2191	33.5056	33.34	32.3231	33.4135	33.505	32.7026	33.1404
hsa-miR-29a-3p	29.3189	30.0128	29.958	29.8129	27.9908	29.0636	28.4243	28.9734	28.9827
hsa-miR-21-5p	25.5481	26.2663	25.7741	26.4868	24.3129	24.9343	24.766	24.9849	24.7405
hsa-miR-150-5p	27.0051	27.3218	27.6035	27.2991	27.0049	27.0818	26.2273	27.9802	26.5858
hsa-miR-30e-3p	32.1827	32.9039	32.6388	32.942	30.7684	31.9822	31.7357	31.8359	32.0487
hsa-miR-30b-5p	27.7292	28.4595	28.2383	28.6442	27.0106	27.6462	27.374	27.8822	27.2586
hsa-miR-543	33.9853	35.1278	33.6594	33.5231	33.7753	33.4032	34.1459	32.8787	33.7751
hsa-miR-24-3p	27.0065	27.5576	27.078	27.4019	25.6319	26.5921	26.2056	26.3491	25.9166
hsa-miR-7-5p	33.9267	34.419	35.4083	34.4421	33.2303	33.1996	33.5925	32.6742	32.802
BlankSpot	40	40	40	40	40	40	40	40	40
hsa-miR-495-3p	31.8488	32.7783	31.8528	33.6105	32.7098	31.7836	32.1631	31.2071	32.1011
		Study Genes		179
		Reference Genes		4
		Normalized genes/Blank		11

## Sheet: Validation_Raw_Data
												Reference Genes
Control/ERA	hsa-miR-143-3p	hsa-miR-16-5p	hsa-miR-144-3p	hsa-miR-145-5p	hsa-miR-106b-5p	hsa-miR-185-5p	hsa-miR-25-3p	hsa-miR-15a-5p	hsa-miR-486-5p	hsa-miR-451a	hsa-miR-107	hsa-miR-423-5p	hsa-miR-374b-5p	hsa-miR-181a-5p	hsa-miR-150-5p
ERA	31.146	22.8229	29.3722	27.8112	27.7479	25.0311	26.4659	26.1445	28.2523	20.701	24.917	28.384	26.6393	27.5795	25.5068
ERA	29.9195	23.2074	28.7206	29.4667	27.9274	27.4538	27.043	27.5298	28.7063	21.1959	26.9997	30.7101	28.5552	29.6527	27.6385
ERA	31.146	24.4021	27.8813	27.8112	28.8281	25.5226	24.2143	26.791	27.9265	20.8185	25.2545	28.3705	26.5834	27.2338	26.244
ERA	27.3494	22.0972	26.0918	29.5419	27.3324	28.1375	27.395	26.7326	28.5597	21.6398	25.4698	28.9323	27.3516	27.4793	26.6278
ERA	28.9259	25.7016	27.3408	29.4286	28.0269	27.4538	27.7748	28.0494	27.9265	22.3065	26.2709	29.72	27.7174	28.5041	26.4447
ERA	30.8893	25.7016	27.1496	32.2596	28.5915	25.5226	24.2143	26.7041	25.9378	22.4744	25.1072	28.9471	27.0158	28.2533	26.3387
ERA	30.35	25	27.53	29.79	28.33	27.71	28.31	26.58	28.25	22.39	26.412	29.6969	27.8752	28.302	26.4802
ERA	30.5587	22.6964	28.5787	28.8294	28.0269	28.2494	28.4996	26.7041	27.9265	19.9688	27.0022	30.5724	29.8822	29.1105	25.9366
ERA	30.8893	25.7016	27.8813	30.578	28.4215	25.0311	27.043	26.6416	29.4584	22.2211	25.2771	28.8448	27.0608	27.5236	25.4976
ERA	29.8735	22.0972	26.0918	29.623	28.852	27.5044	27.2939	26.0936	29.0023	21.2833	24.8998	27.3009	27.0339	27.0239	25.713
ERA	29.9062	24.4309	26.5278	29.4	28.7353	26.047	27.0233	26.8152	28.7063	21.7851	24.1193	28.173	26.3995	26.6157	25.9249
ERA	30.38	24.38	27.79	29.65	28.08	27.32	27.8	26.06	27.22	22.2	25.3692	28.8514	27.6883	27.5356	25.8949
ERA	31.2167	20.9311	28.5787	27.7944	28.4215	28.2538	27.0233	26.8152	24.5688	21.2871	24.435	27.7216	26.449	27.4195	25.5619
ERA	31.2167	21.6639	28.5787	29.578	28.5915	26.8045	27.4899	26.1918	29.0023	21.3719	24.8782	29.0504	25.7519	27.6784	25.7598
ERA	29.8735	22.0972	26.0918	29.4286	28.7353	27.0912	25.9357	26.0017	26.449	20.2798	25.0429	28.891	27.2579	28.0113	25.3032
ERA	32.3248	21.9374	26.0918	27.7944	26.3321	26.6326	27.1222	27.7326	25.6573	19.8754	24.7032	28.0347	26.4912	27.2725	25.2031
ERA	30.8893	24.1784	29.8368	29.0127	28.6453	26.6326	27.1222	28.0494	27.7546	22.8616	27.7354	30.9322	30.0768	30.1539	25.8488
ERA	29.11	23.44	26.93	28.95	27.43	26.64	27.06	26.1	26.78	21.06	25.6032	28.4676	27.8882	28.485	26.8703
ERA	32.9447	24.1784	27.3408	27.8112	28.5915	26.3151	27.1222	26.5298	27.9265	21.664	26.6291	29.4837	28.3422	28.9225	26.1838
Control	32.7	26.53	28.81	31.63	29.77	28.76	29.59	28.46	29.64	25.22	27.1099	30.2585	29.0268	28.8769	26.6637
Control	30.0686	25.2074	29.8368	29.4286	27.7479	29.6875	27.0233	31.5298	27.0311	23.371	27.136	30.0425	28.417	29.1791	26.7267
Control	29.9062	25.4004	29.518	27.7944	30.9274	28.2538	27.4899	26.4487	28.7906	22.9939	25.5189	28.4055	27.3902	27.7514	25.8975
Control	32.9447	24.8229	28.5787	33.6503	32.3971	29.6875	29.4659	29.6416	28.6912	23.4542	26.0025	28.8531	27.6944	28.2537	26.6724
Control	30.5587	24.1784	31.0181	33.3551	30.9274	28.2494	29.9357	28.0017	27.9265	22.9933	26.8893	29.4584	28.531	29.0295	26.8261
Control	28.9259	24.1784	28.0514	27.9249	27.5799	27.0912	29.9715	29.1445	27.1924	23.216	26.5999	29.4288	28.065	28.0391	27.037
Control	30.0686	25.0972	29.518	33.4667	30.3675	28.1375	29.3571	30.7326	27.7546	23.5878	27.5816	30.3314	29.3466	29.3581	25.6847
Control	36.3248	23.4004	30.884	30.578	28.7353	28.3151	29.1389	29.6416	25.6573	24.3076	26.93	30.0951	28.9506	28.3793	27.0633
Control	32.03	25.82	29.25	31.08	29.33	28.8	29.04	28.03	29.07	24.8	25.9987	28.4299	27.696	28.3492	26.659
Control	29.8735	24.2074	28.5787	30.3157	30.0269	28.1375	26.4659	26.4487	25.9378	22.7905	25.5931	28.5051	27.1921	27.993	26.6498
Control	29.9062	25.9374	29.3722	30.3123	27.7479	28.8074	26.9274	29.0936	27.1924	22.6052	25.2798	28.8396	27.2455	27.8379	25.8874
Control	31.99	26.59	29.74	30.79	29.93	28.98	29.63	28.76	29.31	25.34	27.4857	31.0136	29.6444	29.9274	26.0847
Control	31.8388	25.5113	28.0514	30.3157	28.0513	28.8045	27.4899	29.018	27.2036	25.4508	29.8667	32.1992	32.1746	32.3438	28.5305
Control	29.8978	25.9374	29.518	30.3157	32.3324	28.2538	29.3571	29.6416	29.5057	22.5294	25.9403	29.7399	27.6824	28.451	25.0197
Control	29.9195	25.9077	29.7034	26.9812	32.852	29.4538	29.9357	26.9696	29.6573	24.8168	27.2508	30.6984	29.0278	29.6135	26.4724
Control	29.9062	24.5113	29.7034	29.4286	27.4798	28.9923	29.4281	29.0936	29.449	23.6524	26.445	29.7017	28.392	28.5077	26.3851
Control	28.9259	22.9077	28.0514	27.9249	27.5799	26.8074	26.4281	26.5403	25.6573	23.7079	26.265	29.5854	27.8081	27.8123	26.3929
Control	28.7678	21.5113	26.0918	26.9812	26.3321	25.5226	25.6539	26.8824	24.5688	21.1191	25.494	28.8502	27.1141	27.9349	25.7386
Control	29.8978	20.4045	26.518	29.4286	27.4798	26.7558	26.9274	28.0494	26.449	23.4796	25.8879	29.2249	27.6796	28.4995	25.2715
ERA	30.4356	24.3205	32.3409	32.5419	30.3675	28.3164	25.9715	28.0017	27.9265	22.0306	26.3139	29.4357	28.1215	28.6309	26.2957
ERA	31.8388	22.8004	29.3722	31.4	28.7353	26.9923	26.1389	28.7364	28.0318	20.8362	25.4545	28.5568	27.6609	28.4962	25.9547
ERA	31.9447	24.1784	29.5806	33.4667	30.6669	29.285	27.7748	30.7326	29.4584	21.4147	27.9625	30.4731	30.0202	29.588	25.5643
ERA	30.8893	22.8799	29.8368	30.578	28.5915	26.8045	27.4899	29.1918	28.5597	22.2096	25.5513	28.3989	27.4203	28.2558	26.2192
ERA	31.2167	21.9374	28.5787	32.2596	28.6453	26.6326	26.4659	29.018	27.827	21.7996	25.1221	27.9923	27.0002	27.5111	25.1487
ERA	30.5587	22.6964	28.3911	30.3123	28.8281	27.0912	27.395	29.8152	28.2523	20.7259	25.4941	28.0438	27.6344	28.251	25.6297
ERA	27.3494	21.0942	27.593	33.0652	32.3971	29.4816	26.3557	29.6416	28.7063	21.601	25.907	29.1182	27.7406	28.1265	25.2779
ERA	29.9195	22.8229	28.7206	30.3157	30.5948	28.1375	25.9357	29.0248	27.2036	21.7804	26.0727	28.5016	28.1278	28.2245	26.9579
ERA	31.146	25.7016	31.8813	31.3544	30.304	28.2494	24.2143	26.791	25.9378	22.5266	25.6322	28.402	27.6211	28.203	25.2692
Control	29.8735	22.2573	29.1813	33.6503	32.852	29.5044	27.043	29.7674	28.6912	22.6823	25.7066	28.6392	27.7496	27.6225	25.6009
Control	30.0686	23.2074	28.0535	33.3551	32.3324	29.6875	29.3571	28.0878	27.7546	22.6601	27.0241	29.0907	28.9255	29.0999	25.7135
Control	28.5895	21.6639	27.7034	31.623	30.9274	29.4538	27.2939	26.4487	26.5057	22.9084	25.2243	28.0314	27.2694	27.5506	25.648
Control	29.9062	22.0972	26.5278	27.7944	27.7479	26.047	27.0233	29.0936	28.7906	21.9503	24.5932	27.5927	26.6314	27.1979	26.0395
Control	36.3248	26.4021	31.1826	29.9505	28.4215	26.9427	25.8169	26.9696	27.1924	22.7901	25.3518	28.5755	27.1851	27.9129	25.4061
Control	31.6054	24.4309	31.0181	27.8112	27.5771	25.0311	28.9638	29.1445	27.0311	23.5813	24.8805	28.1949	26.7542	27.3419	25.4794
Control	31.6972	23.4004	30.884	31.0127	28.0513	26.3151	29.1222	31.5298	29.0023	22.0417	26.4783	29.8626	28.2907	28.3621	25.7592
Control	24.5566	20.9311	27.1496	28.8294	30.0269	28.2538	28.4996	29.7041	27.0058	22.5433	25.082	27.7809	26.8508	26.7329	25.1057
Control	28.9259	25.0972	27.593	30.578	30.0269	28.2494	26.4281	29.6416	27.827	22.6809	25.6924	28.4291	27.7554	28.2794	26.5765
Calibrator 1	30.1691	21.6863	29.2967	34.3007	33.5042	31.4884	29.4995	31.1481	29.5371	21.8455	26.579	29.7528	28.73	28.8235	26.549
Calibrator 2	28.7846	21.447	29.9	34.059	32.5819	30.7779	29.0304	31.4173	29.5371	21.7144	26.1975	29.7837	28.3796	28.722	26.2641
Calibrator 3	27.06	21.54	25.14	26.98	25.4	24.92	24.58	24.41	25.04	19.67	24.01	27	26.21	25.95	24.17
Mean Calibrator Value	28.6712	21.5577	28.1122	31.7799	30.4954	29.0621	27.7033	28.9918	28.0381	21.0766	25.5955	28.8455	27.7732	27.8318	25.661
